# Supplementary material for: Identification of Hub Genes Correlated With Poor Prognosis for Patients With Uterine Corpus Endometrial Carcinoma by Integrated Bioinformatics Analysis and Experimental Validation
Source: Front Oncol. 2021 Nov 19;11:766947. doi: 10.3389/fonc.2021.766947 (PMC8639584; doi:10.3389/fonc.2021.766947)
Supplement: Supplementary file 1 [file Table_1.xls]

## Sheet: Table_S1_ego
ID	Description	GeneRatio	BgRatio	pvalue	p.adjust	qvalue	geneID	Count
GO:0140014	mitotic nuclear division	34/194	286/18866	2.17e-26	6.7e-23	5.71e-23	CDCA8/CDC20/KIF23/CENPE/MYBL2/CCNB2/NDC80/NCAPH/DLGAP5/UBE2C/NUSAP1/TPX2/TACC3/NEK2/UBE2S/CDK1/MAD2L1/KIF18A/CDT1/BIRC5/KIF11/TTK/NCAPG/AURKB/CHEK1/TRIP13/PRC1/KIFC1/KIF18B/AURKA/CCNB1/KIF4A/PTTG1/BMP4	34
GO:0000280	nuclear division	36/194	428/18866	1.1e-22	1.7e-19	1.45e-19	CDCA8/CDC20/KIF23/CENPE/MYBL2/CCNB2/NDC80/TOP2A/NCAPH/ASPM/DLGAP5/UBE2C/NUSAP1/TPX2/TACC3/NEK2/UBE2S/CDK1/MAD2L1/KIF18A/CDT1/BIRC5/KIF11/TTK/NCAPG/AURKB/CHEK1/TRIP13/PRC1/KIFC1/KIF18B/AURKA/CCNB1/KIF4A/PTTG1/BMP4	36
GO:0007059	chromosome segregation	29/194	334/18866	9.31e-19	4.79e-16	4.08e-16	CDCA8/CDC20/KIF23/CENPE/NDC80/TOP2A/NCAPH/DLGAP5/UBE2C/HJURP/SKA1/NUSAP1/TACC3/NEK2/CENPN/MAD2L1/KIF18A/CDT1/BIRC5/TTK/NCAPG/AURKB/TRIP13/PRC1/KIFC1/KIF18B/CCNB1/KIF4A/PTTG1	29
GO:1902850	microtubule cytoskeleton organization involved in mitosis	21/194	144/18866	1.79e-18	7.88e-16	6.71e-16	CDC20/KIF23/CENPE/MYBL2/NDC80/DLGAP5/NUSAP1/TPX2/TACC3/NEK2/MAD2L1/PAX6/BIRC5/KIF11/TTK/AURKB/PRC1/KIFC1/AURKA/CCNB1/KIF4A	21
GO:0098813	nuclear chromosome segregation	25/194	272/18866	7.15e-17	2.76e-14	2.35e-14	CDCA8/CDC20/KIF23/CENPE/NDC80/TOP2A/NCAPH/DLGAP5/UBE2C/NUSAP1/TACC3/NEK2/MAD2L1/KIF18A/CDT1/TTK/NCAPG/AURKB/TRIP13/PRC1/KIFC1/KIF18B/CCNB1/KIF4A/PTTG1	25
GO:0007088	regulation of mitotic nuclear division	19/194	163/18866	5.7e-15	1.76e-12	1.5e-12	CDC20/CENPE/NDC80/DLGAP5/UBE2C/NUSAP1/TACC3/NEK2/MAD2L1/CDT1/KIF11/TTK/AURKB/CHEK1/TRIP13/AURKA/CCNB1/PTTG1/BMP4	19
GO:0051783	regulation of nuclear division	19/194	188/18866	7.98e-14	1.64e-11	1.4e-11	CDC20/CENPE/NDC80/DLGAP5/UBE2C/NUSAP1/TACC3/NEK2/MAD2L1/CDT1/KIF11/TTK/AURKB/CHEK1/TRIP13/AURKA/CCNB1/PTTG1/BMP4	19
GO:1905818	regulation of chromosome separation	13/194	66/18866	1.22e-13	2.35e-11	2e-11	CDC20/CENPE/NDC80/DLGAP5/UBE2C/TACC3/MAD2L1/CDT1/TTK/AURKB/TRIP13/CCNB1/PTTG1	13
GO:0051983	regulation of chromosome segregation	14/194	107/18866	4.86e-12	6.81e-10	5.81e-10	CDC20/CENPE/NDC80/DLGAP5/UBE2C/TACC3/NEK2/MAD2L1/CDT1/TTK/AURKB/TRIP13/CCNB1/PTTG1	14
GO:0031577	spindle checkpoint	8/194	34/18866	1.56e-09	1.34e-07	1.14e-07	CDC20/NDC80/MAD2L1/CDT1/TTK/AURKB/TRIP13/CCNB1	8
GO:0071173	spindle assembly checkpoint	8/194	34/18866	1.56e-09	1.34e-07	1.14e-07	CDC20/NDC80/MAD2L1/CDT1/TTK/AURKB/TRIP13/CCNB1	8
GO:0071174	mitotic spindle checkpoint	8/194	34/18866	1.56e-09	1.34e-07	1.14e-07	CDC20/NDC80/MAD2L1/CDT1/TTK/AURKB/TRIP13/CCNB1	8
GO:0033044	regulation of chromosome organization	19/194	356/18866	5.2e-09	4.12e-07	3.51e-07	CDC45/CDC20/CENPE/NDC80/TOP2A/DLGAP5/UBE2C/TACC3/NEK2/MAD2L1/CDT1/TTK/AURKB/CHEK1/TRIP13/CCNB1/PTTG1/MAPT/GATA3	19
GO:0045931	positive regulation of mitotic cell cycle	13/194	168/18866	2.02e-08	1.52e-06	1.3e-06	CDC45/NDC80/DLGAP5/UBE2C/NUSAP1/CDK1/MAD2L1/CDT1/AURKB/DTL/AURKA/CCNB1/FOXA1	13
GO:0061844	antimicrobial humoral immune response mediated by antimicrobial peptide	9/194	75/18866	7.47e-08	5.24e-06	4.46e-06	S100A9/S100A7/CXCL10/CXCL13/CXCL11/CAMP/CXCL9/GNLY/CXCL14	9
GO:0050000	chromosome localization	9/194	79/18866	1.18e-07	7.92e-06	6.75e-06	CDCA8/CENPE/NDC80/DLGAP5/KIF18A/CDT1/AURKB/KIFC1/CCNB1	9
GO:0031145	anaphase-promoting complex-dependent catabolic process	9/194	83/18866	1.82e-07	1.15e-05	9.77e-06	CDC20/UBE2C/UBE2S/CDK1/MAD2L1/AURKB/AURKA/CCNB1/PTTG1	9
GO:0034501	protein localization to kinetochore	5/194	18/18866	8.39e-07	4.62e-05	3.94e-05	NDC80/CDK1/CDT1/TTK/AURKB	5
GO:0006260	DNA replication	14/194	273/18866	9.43e-07	5.1e-05	4.35e-05	CDC45/MCM10/E2F8/RRM2/CCNA2/CDK1/GINS1/CDT1/GINS2/CHAF1B/CHEK1/DTL/MCM5/DACH1	14
GO:0051383	kinetochore organization	5/194	22/18866	2.49e-06	0.000124121	0.000105794	CENPE/NDC80/DLGAP5/CENPN/CDT1	5
GO:0016572	histone phosphorylation	6/194	40/18866	3.14e-06	0.000151349	0.000129001	CCNA2/CDK1/AURKB/CHEK1/AURKA/CCNB1	6
GO:0070098	chemokine-mediated signaling pathway	8/194	88/18866	3.44e-06	0.00016345	0.000139315	CXCL10/CXCL13/CXCL11/CXCL9/CCL18/CCL8/ACKR1/CX3CR1	8
GO:0048247	lymphocyte chemotaxis	7/194	65/18866	4.59e-06	0.000214455	0.000182789	S100A7/CXCL10/CXCL13/CXCL11/CCL18/CCL8/CXCL14	7
GO:1990868	response to chemokine	8/194	97/18866	7.16e-06	0.000315398	0.000268827	CXCL10/CXCL13/CXCL11/CXCL9/CCL18/CCL8/ACKR1/CX3CR1	8
GO:0030261	chromosome condensation	6/194	47/18866	8.27e-06	0.000359508	0.000306424	TOP2A/NCAPH/NUSAP1/CDK1/NCAPG/CCNB1	6
GO:0007143	female meiotic nuclear division	5/194	31/18866	1.49e-05	0.000568616	0.000484655	TOP2A/NCAPH/TTK/TRIP13/AURKA	5
GO:0097529	myeloid leukocyte migration	11/194	222/18866	1.96e-05	0.000727126	0.00061976	S100A9/S100A8/S100A7/CXCL10/CXCL13/CXCL11/CXCL9/CCL18/CCL8/MMP28/CX3CR1	11
GO:0044839	cell cycle G2/M phase transition	12/194	273/18866	2.69e-05	0.00096604	0.000823396	FOXM1/MELK/CCNB2/TPX2/NEK2/CCNA2/CDK1/AURKB/CHEK1/DTL/AURKA/CCNB1	12
GO:0032886	regulation of microtubule-based process	11/194	240/18866	4.01e-05	0.00135809	0.00115755	SKA1/TPX2/TACC3/NEK2/KIF18A/KIF11/CHEK1/AURKA/MAPT/TRIM58/CFAP69	11
GO:0002544	chronic inflammatory response	4/194	20/18866	4.62e-05	0.00153137	0.00130525	S100A9/S100A8/CXCL13/IDO1	4
GO:0000086	G2/M transition of mitotic cell cycle	11/194	254/18866	6.69e-05	0.00214873	0.00183145	FOXM1/MELK/CCNB2/TPX2/NEK2/CCNA2/CDK1/AURKB/DTL/AURKA/CCNB1	11
GO:0051302	regulation of cell division	9/194	171/18866	7.09e-05	0.00225616	0.00192302	KIF23/E2F8/ASPM/PAX6/AURKB/PRC1/KIF18B/KIF20A/AURKA	9
GO:0019886	antigen processing and presentation of exogenous peptide antigen via MHC class II	7/194	99/18866	7.31e-05	0.00230164	0.00196178	KIF23/CENPE/KIF18A/KIF11/LAG3/KIF4A/HLA-DQA1	7
GO:0000910	cytokinesis	9/194	172/18866	7.42e-05	0.00231222	0.0019708	KIF23/E2F8/CEP55/NUSAP1/AURKB/PRC1/KIF20A/AURKA/KIF4A	9
GO:1904666	regulation of ubiquitin protein ligase activity	4/194	24/18866	9.8e-05	0.00282667	0.00240929	CDC20/UBE2C/UBE2S/MAD2L1	4
GO:0007292	female gamete generation	8/194	142/18866	0.000112122	0.00311618	0.00265605	TOP2A/NCAPH/ASPM/TTK/TRIP13/AURKA/CCNB1/PGR	8
GO:0006959	humoral immune response	13/194	377/18866	0.000149192	0.00407307	0.00347165	S100A9/S100A8/S100A7/CXCL10/CXCL13/CXCL11/CAMP/CXCL9/GNLY/C7/CXCL14/GATA3/MFAP4	13
GO:1901623	regulation of lymphocyte chemotaxis	4/194	27/18866	0.000158065	0.00422674	0.00360263	S100A7/CXCL10/CXCL13/CXCL14	4
GO:0070507	regulation of microtubule cytoskeleton organization	9/194	190/18866	0.000158362	0.00422674	0.00360263	SKA1/TPX2/TACC3/NEK2/KIF18A/KIF11/CHEK1/AURKA/MAPT	9
GO:0051653	spindle localization	5/194	50/18866	0.000158931	0.00422674	0.00360263	NDC80/ASPM/NUSAP1/MAD2L1/PAX6	5
GO:0000727	double-strand break repair via break-induced replication	3/194	12/18866	0.000219974	0.00551725	0.00470258	CDC45/GINS2/MCM5	3
GO:0007077	mitotic nuclear envelope disassembly	3/194	12/18866	0.000219974	0.00551725	0.00470258	CCNB2/CDK1/CCNB1	3
GO:0051642	centrosome localization	4/194	30/18866	0.000240948	0.00599455	0.00510941	ASPM/DLGAP5/MAD2L1/AURKA	4
GO:0034508	centromere complex assembly	5/194	56/18866	0.000272605	0.00661424	0.00563759	CENPE/DLGAP5/HJURP/CENPM/CENPN	5
GO:0061842	microtubule organizing center localization	4/194	31/18866	0.000274432	0.00661424	0.00563759	ASPM/DLGAP5/MAD2L1/AURKA	4
GO:0070229	negative regulation of lymphocyte apoptotic process	4/194	31/18866	0.000274432	0.00661424	0.00563759	AURKB/IDO1/BMP4/PIP	4
GO:0021978	telencephalon regionalization	3/194	13/18866	0.000283804	0.0067349	0.00574043	PAX6/EMX2/BMP4	3
GO:0002237	response to molecule of bacterial origin	12/194	356/18866	0.000329452	0.0076418	0.00651343	S100A9/S100A8/S100A7/CXCL10/CXCL13/CXCL11/CXCL9/INAVA/IDO1/MAOB/PCK1/CX3CR1	12
GO:0032465	regulation of cytokinesis	6/194	90/18866	0.000332826	0.00766244	0.00653102	KIF23/E2F8/AURKB/PRC1/KIF20A/AURKA	6
GO:0044843	cell cycle G1/S phase transition	11/194	310/18866	0.000379059	0.00847388	0.00722264	CDC45/MCM10/E2F8/RRM2/CCNA2/CDK1/CDT1/EZH2/AURKA/CCNB1/MCM5	11
GO:0040001	establishment of mitotic spindle localization	4/194	35/18866	0.000442255	0.00970397	0.0082711	NDC80/NUSAP1/MAD2L1/PAX6	4
GO:0110111	negative regulation of animal organ morphogenesis	4/194	35/18866	0.000442255	0.00970397	0.0082711	BMP4/CHAD/ASPN/GATA3	4
GO:0007018	microtubule-based movement	12/194	368/18866	0.00044352	0.00970397	0.0082711	KIF23/CENPE/DLGAP5/KIF18A/KIF11/KIFC1/KIF18B/KIF20A/KIF4A/MAPT/TRIM58/CFAP69	12
