# Supplementary material for: Identification of Hub Genes Correlated With Poor Prognosis for Patients With Uterine Corpus Endometrial Carcinoma by Integrated Bioinformatics Analysis and Experimental Validation
Source: Front Oncol. 2021 Nov 19;11:766947. doi: 10.3389/fonc.2021.766947 (PMC8639584; doi:10.3389/fonc.2021.766947)
Supplement: Supplementary file 3 [file Table_3.xls]

## Sheet: Table_S3_module 1
MCODE::Score (1)	name
76.9418	MKI67
76.9418	CDCA5
76.9418	CENPE
76.9418	NDC80
76.9418	KIF11
76.9418	KIF23
76.9418	CCNB1
76.9418	NCAPG
76.9418	DLGAP5
76.9418	NCAPH
76.9418	AURKA
76.9418	RACGAP1
76.9418	KIF20A
76.9418	BUB1
76.9418	CDK1
76.9418	CEP55
76.9418	KIF4A
76.9418	TPX2
76.9418	PBK
76.9418	CENPF
76.9418	KIF2C
76.9418	ASPM
76.9418	HMMR
76.9418	CCNA2
76.9418	TOP2A
76.9418	MELK
76.9418	CCNB2
76.9418	PLK1
76.9418	TTK
76.9418	NUSAP1
76.9418	CDC20
76.9418	UBE2C
76.9418	BUB1B
76.9418	RRM2
76.9418	NUF2
76.9418	KIF15
76.9418	CDCA8
76.9418	AURKB
76.9418	HJURP
76.9418	BIRC5
76.9418	SPAG5
76.9418	CDC45
76.6151	CDCA2
76.4948	FOXM1
76.1245	NEK2
75.8626	PTTG1
75.5386	CENPU
75.2603	ESPL1
75.1921	SHCBP1
75.1418	PRC1
75.0752	SKA3
75.0556	GINS2
75.0264	DTL
74.9953	KIF14
74.8031	TYMS
74.7984	CDC25C
74.7329	CHEK1
74.6303	ASF1B
74.5167	RAD54L
74.5155	CDKN3
74.3836	FANCI
74.3814	OIP5
74.3504	ZWINT
74.336	CDC6
74.2609	RAD51AP1
74.0892	MAD2L1
73.9948	GTSE1
73.9159	KIAA0101
73.9018	EXO1
73.8525	TRIP13
73.8525	CENPA
73.8115	SMC4
73.6849	MCM2
73.6667	CENPN
73.6659	DEPDC1
73.4584	MCM10
73.3075	PLK4
72.8358	CDT1
72.7975	KIF18A
72.7861	SKA1
72.603	ECT2
72.4005	FAM64A
72.2408	ANLN
72.2386	ARHGAP11A
72.1802	FEN1
71.9004	CKS2
71.8619	RAD51
71.7769	SPC25
71.4676	TROAP
70.9347	SGOL1
70.7634	POLE2
70.5267	CDC25A
70.4713	MCM4
70.0379	CDCA3
69.7728	UBE2T
69.7556	FAM83D
69.6633	KIF18B
69.4946	CKAP2L
69.421	KIFC1
69.378	CASC5
69.2892	MYBL2
68.8517	TACC3
68.6333	UHRF1
68.1768	MND1
68.0096	KPNA2
67.9178	ERCC6L
67.1184	ORC1
65.9421	DEPDC1B
65.7814	EZH2
65.4223	HELLS
65.4056	TK1
64.8584	E2F8
64.8288	PKMYT1
64.6337	CKAP2
63.5146	DSCC1
63.4076	POLQ
63.3046	ATAD2
63	STIL
62.3832	E2F7
62.062	CDCA7
61.9401	CENPI
