# Supplementary material for: Identification of Hub Genes Correlated With Poor Prognosis for Patients With Uterine Corpus Endometrial Carcinoma by Integrated Bioinformatics Analysis and Experimental Validation
Source: Front Oncol. 2021 Nov 19;11:766947. doi: 10.3389/fonc.2021.766947 (PMC8639584; doi:10.3389/fonc.2021.766947)
Supplement: Supplementary file 4 [file Table_4.xls]

## Sheet: Table_S4_ceRNA
#LncRNA Symbol	#miRNA Symbol	#mRNA Symbol
ADIRF-AS1	hsa-miR-4726-5p	FANCA
MIR497HG	hsa-miR-665	ACBD7
MIR497HG	hsa-miR-665	OPRK1
MIR497HG	hsa-miR-665	MEX3A
MIR497HG	hsa-miR-665	DNA2
MIR497HG	hsa-miR-665	CENPN
LINC00261	hsa-miR-4428	DLX6
LINC00461	hsa-miR-411-5p	TOP2A
