# Supplementary material for: Identification of Hub Genes Correlated With Poor Prognosis for Patients With Uterine Corpus Endometrial Carcinoma by Integrated Bioinformatics Analysis and Experimental Validation
Source: Front Oncol. 2021 Nov 19;11:766947. doi: 10.3389/fonc.2021.766947 (PMC8639584; doi:10.3389/fonc.2021.766947)
Supplement: Supplementary file 5 [file Table_5.xls]

## Sheet: Table_S5_TF
#lncRNA Symbol	#TF Symbol	#mRNA Symbol
DGCR5	BCL3	NCAPG
DGCR5	BCL3	ATAD2
DGCR5	SIRT6	DNA2
DGCR5	ZBTB33	NUF2
AC015849.16	SIRT6	CASC5
DUXAP8	EZH2	MYOD1
DUXAP8	EZH2	E2F1
C1orf132	NR2C2	SERINC2
AC007255.8	NFKB1	ROBO3
AC007255.8	MYC	GRIN1
LINC00337	RARA	CENPA
LINC00337	GABPA	DTL
LINC00337	GABPA	DDIAS
LINC00337	GABPA	ESCO2
LINC00337	GABPA	ZNF695
LINC00337	RAD21	DTL
RP11-54O7.1	STAT1	CTCFL
RP11-307C12.11	E2F1	TIGD3
RP11-325F22.2	RARA	CENPA
LINC00461	RAD21	PLK1
DDX11-AS1	GABPA	GEN1
DDX11-AS1	RAD21	GEN1
RP11-597D13.9	ZBTB33	MTFR2
RP11-834C11.4	SREBF1	PSAT1
RP11-834C11.4	ESR1	UPK1A
RP11-834C11.4	E2F1	DLX5
RP11-834C11.4	E2F1	RTBDN
RP11-834C11.4	E2F1	FBXO17
RP11-834C11.4	GATA2	DLX5
LINC00925	MYC	MCM2
LINC00925	RAD21	ORC1
LINC00925	RAD21	CDC45
LINC00925	RAD21	ASF1B
RP11-433J8.1	BCL3	NCAPG
RP11-433J8.1	BCL3	HELLS
RP11-433J8.1	BCL3	NUF2
RP11-433J8.1	BCL3	ATAD2
RP11-433J8.1	SIRT6	DNA2
RP11-433J8.1	NFYB	SGOL2
RP11-433J8.1	ERG	LMO1
RP11-433J8.1	RAD21	GEN1
RP11-433J8.1	SMARCC1	RTKN2
RP11-433J8.1	ZBTB33	HELLS
RP11-433J8.1	ZBTB33	NUF2
ESRG	SPI1	DEPDC1B
ESRG	SPI1	CDC7
ESRG	SPI1	NUF2
ESRG	SPI1	ATAD2
ESRG	BCL3	NUF2
ESRG	ESR1	TMPRSS2
ESRG	HEY1	TFF3
